# Supplementary material for: Unmasking Differential Effects of Rosiglitazone and Pioglitazone in the Combination Treatment with n-3 Fatty Acids in Mice Fed a High-Fat Diet
Source: PLoS One. 2011 Nov 3;6(11):e27126. doi: 10.1371/journal.pone.0027126 (PMC3207833; doi:10.1371/journal.pone.0027126)
Supplement: Table S1 — List of all 163 metabolites measured in plasma - targeted metabolomics See separate files for the tabulated data (both as a pdf file and an Excel sheet). In short, 14 amino acids, sum of hexoses (H1), free carnitine (C0), 26 acylcarnitines (C2, C3,…C18:2), 14 hydroxy- and dicarboxy-acylcarnitines (C-3OH, C4-OH, C5-DC,…C18:1-OH), 10 sphyngomyelins (SM C16:0, SM C16:1,… SM C26:1), 5 hydroxysphyngomyelins [SM(OH)C14:1… SM(OH)C24:1], 38 diacyl-phosphatidylcholines (PC aa C24:0 …PC aa C42:6), 39 acyl-alkyl-phospatidylcholines (PC ae C30:0… PC ae C44:6), and 15 lyso-phosphatidylcholines (lysoPC a C6:0….lysoPC a C28:1) were identified. Plasma concentrations of all analysed metabolites are reported in µM. Gray fonts, 27 unstable metabolites removed from all data analyses, based on the low (≤0.25) coefficient of variance of the same 10 reference samples or large proportion (>10%) of measured samples below LOD. All the metabolites above were determined using flow injection analysis/thermospray mass spectrometry (FIA-MS) with Biocrates AbsoluteIDQ™ targeted metabolomics technology. In addition, plasma levels of β-hydroxybutyrate levels were determined using Autokit 3-HB (Wako Chemicals, Germany, Neuss) and Ketone Body Calibrator (Wako Chemicals, Germany, Neuss) in both FASTED and RE-FED state. Data are means ± SE (n = 7–8). (XLS) [file pone.0027126.s006.xls]

## Sheet: Table S1
Table S1
Acylcarnitines		FASTED	RE-FED	FASTED	RE-FED	FASTED	RE-FED	FASTED	RE-FED	FASTED	RE-FED	FASTED	RE-FED	FASTED	RE-FED
		Chow	Chow	cHF	cHF	cHF+F	cHF+F	cHF+ROSI	cHF+ROSI	cHF+F+ROSI	cHF+F+ROSI	cHF+PIO	cHF+PIO	cHF+F+PIO	cHF+F+PIO
Abbreviation	Full biochemical name	means ± SE	means ± SE	means ± SE	means ± SE	means ± SE	means ± SE	means ± SE	means ± SE	means ± SE	means ± SE	means ± SE	means ± SE	means ± SE	means ± SE
C0	Carnitine	10.67 ± 0.80	22.89 ± 1.13	13.78 ± 0.96	24.81 ± 0.86	15.14 ± 0.99	24.26 ± 0.78	12.99 ± 0.77	24.23 ± 1.45	13.30 ± 0.73	24.99 ± 1.44	12.83 ± 0.64	24.50 ± 0.84	13.84 ± 1.09	26.90 ± 1.10
C10	Decanoylcarnitine	0.10 ± 0.00	0.09 ± 0.00	0.11 ± 0.00	0.10 ± 0.00	0.11 ± 0.00	0.10 ± 0.00	0.11 ± 0.00	0.10 ± 0.00	0.10 ± 0.00	0.10 ± 0.00	0.10 ± 0.00	0.09 ± 0.00	0.10 ± 0.00	0.10 ± 0.00
C10:1	Decenoylcarnitine	0.09 ± 0.00	0.06 ± 0.01	0.09 ± 0.01	0.08 ± 0.00	0.09 ± 0.00	0.07 ± 0.00	0.09 ± 0.00	0.08 ± 0.00	0.07 ± 0.01	0.07 ± 0.00	0.09 ± 0.00	0.08 ± 0.00	0.08 ± 0.00	0.07 ± 0.00
C10:2	Decadienylcarnitine	0.02 ± 0.00	0.02 ± 0.00	0.02 ± 0.00	0.03 ± 0.00	0.03 ± 0.00	0.03 ± 0.00	0.02 ± 0.00	0.02 ± 0.00	0.03 ± 0.00	0.02 ± 0.00	0.02 ± 0.00	0.02 ± 0.00	0.03 ± 0.00	0.03 ± 0.00
C12	Dodecanoylcarnitine	0.06 ± 0.00	0.03 ± 0.00	0.05 ± 0.00	0.04 ± 0.00	0.05 ± 0.00	0.04 ± 0.00	0.06 ± 0.00	0.04 ± 0.00	0.06 ± 0.00	0.04 ± 0.00	0.06 ± 0.00	0.04 ± 0.00	0.05 ± 0.00	0.04 ± 0.00
C12-DC	Dodecenoylcarnitine	0.04 ± 0.00	0.04 ± 0.00	0.04 ± 0.00	0.04 ± 0.00	0.04 ± 0.00	0.04 ± 0.00	0.04 ± 0.00	0.04 ± 0.00	0.04 ± 0.00	0.04 ± 0.00	0.04 ± 0.00	0.04 ± 0.00	0.04 ± 0.00	0.04 ± 0.00
C12:1	Dodecanedioylcarnitine	0.11 ± 0.01	0.07 ± 0.01	0.09 ± 0.01	0.08 ± 0.00	0.09 ± 0.00	0.08 ± 0.01	0.10 ± 0.01	0.08 ± 0.00	0.08 ± 0.01	0.08 ± 0.00	0.09 ± 0.01	0.07 ± 0.01	0.09 ± 0.01	0.08 ± 0.01
C14	Tetradecanoylcarnitine	0.11 ± 0.01	0.04 ± 0.00	0.08 ± 0.00	0.06 ± 0.00	0.08 ± 0.00	0.05 ± 0.00	0.09 ± 0.00	0.06 ± 0.00	0.08 ± 0.01	0.05 ± 0.00	0.09 ± 0.00	0.05 ± 0.00	0.07 ± 0.00	0.05 ± 0.00
C14:1	Tetradecenoylcarnitine	0.13 ± 0.01	0.06 ± 0.00	0.12 ± 0.01	0.10 ± 0.00	0.10 ± 0.01	0.08 ± 0.00	0.13 ± 0.01	0.10 ± 0.01	0.10 ± 0.00	0.07 ± 0.00	0.13 ± 0.01	0.09 ± 0.00	0.08 ± 0.00	0.07 ± 0.00
C14:1-OH	Hydroxytetradecenoylcarnitine	0.01 ± 0.00	0.01 ± 0.00	0.01 ± 0.00	0.01 ± 0.00	0.01 ± 0.00	0.01 ± 0.00	0.01 ± 0.00	0.01 ± 0.00	0.01 ± 0.00	0.01 ± 0.00	0.01 ± 0.00	0.01 ± 0.00	0.01 ± 0.00	0.01 ± 0.00
C14:2	Tetradecadienylcarnitine	0.02 ± 0.00	0.01 ± 0.00	0.03 ± 0.00	0.01 ± 0.00	0.02 ± 0.00	0.01 ± 0.00	0.03 ± 0.00	0.02 ± 0.00	0.02 ± 0.00	0.01 ± 0.00	0.03 ± 0.00	0.01 ± 0.00	0.02 ± 0.00	0.01 ± 0.00
C14:2-OH	Hydroxytetradecadienylcarnitine	0.01 ± 0.00	0.01 ± 0.00	0.01 ± 0.00	0.01 ± 0.00	0.01 ± 0.00	0.01 ± 0.00	0.02 ± 0.00	0.01 ± 0.00	0.01 ± 0.00	0.01 ± 0.00	0.02 ± 0.00	0.01 ± 0.00	0.01 ± 0.00	0.01 ± 0.00
C16	Hexadecanoylcarnitine	0.28 ± 0.02	0.07 ± 0.00	0.19 ± 0.01	0.11 ± 0.00	0.18 ± 0.01	0.09 ± 0.01	0.21 ± 0.01	0.11 ± 0.01	0.18 ± 0.02	0.08 ± 0.00	0.20 ± 0.01	0.09 ± 0.00	0.17 ± 0.01	0.09 ± 0.00
C16-OH	Hydroxyhexadecanoylcarnitine	0.01 ± 0.00	0.01 ± 0.00	0.01 ± 0.00	0.01 ± 0.00	0.01 ± 0.00	0.01 ± 0.00	0.01 ± 0.00	0.01 ± 0.00	0.01 ± 0.00	0.01 ± 0.00	0.01 ± 0.00	0.01 ± 0.00	0.01 ± 0.00	0.01 ± 0.00
C16:1	Hexadecenoylcarnitine	0.12 ± 0.01	0.02 ± 0.00	0.05 ± 0.00	0.03 ± 0.00	0.04 ± 0.00	0.02 ± 0.00	0.07 ± 0.01	0.03 ± 0.00	0.05 ± 0.00	0.02 ± 0.00	0.06 ± 0.00	0.03 ± 0.00	0.04 ± 0.00	0.03 ± 0.00
C16:1-OH	Hydroxyhexadecenoylcarnitine	0.02 ± 0.00	0.01 ± 0.00	0.02 ± 0.00	0.01 ± 0.00	0.01 ± 0.00	0.01 ± 0.00	0.02 ± 0.00	0.01 ± 0.00	0.01 ± 0.00	0.01 ± 0.00	0.02 ± 0.00	0.01 ± 0.00	0.01 ± 0.00	0.01 ± 0.00
C16:2	Hexadecadienylcarnitine	0.02 ± 0.00	0.00 ± 0.00	0.02 ± 0.00	0.01 ± 0.00	0.02 ± 0.00	0.01 ± 0.00	0.03 ± 0.00	0.01 ± 0.00	0.02 ± 0.00	0.01 ± 0.00	0.02 ± 0.00	0.01 ± 0.00	0.02 ± 0.00	0.01 ± 0.00
C16:2-OH	Hydroxyhexadecadienylcarnitine	0.01 ± 0.00	0.01 ± 0.00	0.01 ± 0.00	0.01 ± 0.00	0.01 ± 0.00	0.01 ± 0.00	0.01 ± 0.00	0.01 ± 0.00	0.01 ± 0.00	0.01 ± 0.00	0.01 ± 0.00	0.01 ± 0.00	0.01 ± 0.00	0.01 ± 0.00
C18	Octadecanoylcarnitine	0.04 ± 0.00	0.02 ± 0.00	0.06 ± 0.00	0.04 ± 0.00	0.05 ± 0.00	0.04 ± 0.00	0.05 ± 0.00	0.04 ± 0.00	0.05 ± 0.00	0.03 ± 0.00	0.05 ± 0.00	0.04 ± 0.00	0.04 ± 0.00	0.03 ± 0.00
C18:1	Octadecenoylcarnitine	0.30 ± 0.02	0.05 ± 0.01	0.21 ± 0.01	0.11 ± 0.01	0.15 ± 0.00	0.08 ± 0.00	0.26 ± 0.02	0.12 ± 0.01	0.18 ± 0.02	0.08 ± 0.00	0.24 ± 0.02	0.10 ± 0.01	0.15 ± 0.01	0.07 ± 0.00
C18:1-OH	Hydroxyoctadecenoylcarnitine	0.05 ± 0.00	0.03 ± 0.00	0.04 ± 0.00	0.04 ± 0.00	0.04 ± 0.00	0.03 ± 0.00	0.05 ± 0.00	0.04 ± 0.00	0.04 ± 0.00	0.03 ± 0.00	0.04 ± 0.00	0.04 ± 0.00	0.04 ± 0.00	0.03 ± 0.00
C18:2	Octadecadienylcarnitine	0.10 ± 0.01	0.02 ± 0.00	0.15 ± 0.01	0.08 ± 0.01	0.10 ± 0.00	0.05 ± 0.00	0.17 ± 0.01	0.09 ± 0.01	0.11 ± 0.01	0.05 ± 0.00	0.16 ± 0.01	0.07 ± 0.00	0.10 ± 0.01	0.05 ± 0.00
C2	Acetylcarnitine	24.64 ± 2.00	9.75 ± 0.66	28.88 ± 1.23	11.73 ± 0.49	30.34 ± 1.36	10.56 ± 0.44	30.97 ± 1.55	12.56 ± 0.82	29.99 ± 2.03	10.35 ± 0.56	30.79 ± 1.88	11.61 ± 0.58	30.47 ± 2.62	12.87 ± 1.87
C3	Propionylcarnitine	0.19 ± 0.01	0.48 ± 0.04	0.25 ± 0.02	0.40 ± 0.03	0.26 ± 0.02	0.42 ± 0.04	0.26 ± 0.04	0.40 ± 0.03	0.25 ± 0.01	0.45 ± 0.06	0.24 ± 0.01	0.41 ± 0.02	0.23 ± 0.02	0.40 ± 0.03
C4-OH (C3-DC)	Hydroxybutyrylcarnitine	0.18 ± 0.01	0.08 ± 0.01	0.18 ± 0.02	0.08 ± 0.01	0.18 ± 0.01	0.07 ± 0.01	0.23 ± 0.02	0.08 ± 0.01	0.19 ± 0.03	0.07 ± 0.01	0.20 ± 0.01	0.07 ± 0.00	0.17 ± 0.02	0.08 ± 0.01
C3-OH	Hydroxypropionylcarnitine	0.03 ± 0.00	0.03 ± 0.00	0.03 ± 0.00	0.03 ± 0.00	0.03 ± 0.00	0.03 ± 0.00	0.03 ± 0.00	0.03 ± 0.00	0.03 ± 0.00	0.03 ± 0.00	0.03 ± 0.00	0.03 ± 0.00	0.03 ± 0.00	0.03 ± 0.00
C3:1	Propenoylcarnitine	0.02 ± 0.00	0.02 ± 0.00	0.02 ± 0.00	0.02 ± 0.00	0.02 ± 0.00	0.02 ± 0.00	0.02 ± 0.00	0.02 ± 0.00	0.01 ± 0.00	0.01 ± 0.00	0.02 ± 0.00	0.02 ± 0.00	0.02 ± 0.00	0.01 ± 0.00
C4	Butyrylcarnitine	0.22 ± 0.01	0.31 ± 0.03	0.28 ± 0.01	0.34 ± 0.02	0.23 ± 0.01	0.24 ± 0.01	0.34 ± 0.07	0.31 ± 0.02	0.28 ± 0.03	0.24 ± 0.02	0.29 ± 0.02	0.32 ± 0.01	0.24 ± 0.02	0.23 ± 0.02
C4:1	Butenylcarnitine	0.03 ± 0.00	0.03 ± 0.00	0.03 ± 0.00	0.03 ± 0.00	0.04 ± 0.00	0.03 ± 0.00	0.03 ± 0.00	0.03 ± 0.00	0.03 ± 0.00	0.03 ± 0.00	0.03 ± 0.00	0.03 ± 0.00	0.03 ± 0.00	0.03 ± 0.00
C5	Valerylcarnitine	0.14 ± 0.01	0.16 ± 0.01	0.13 ± 0.00	0.15 ± 0.01	0.13 ± 0.01	0.14 ± 0.01	0.16 ± 0.02	0.14 ± 0.01	0.13 ± 0.01	0.12 ± 0.01	0.14 ± 0.01	0.14 ± 0.01	0.12 ± 0.01	0.12 ± 0.01
C5-DC (C6-OH)	Glutarylcarnitine (Hydroxyhexanoylcarnitine)	0.03 ± 0.00	0.02 ± 0.00	0.03 ± 0.00	0.02 ± 0.00	0.03 ± 0.00	0.02 ± 0.00	0.03 ± 0.00	0.03 ± 0.00	0.03 ± 0.00	0.02 ± 0.00	0.03 ± 0.00	0.02 ± 0.00	0.03 ± 0.00	0.02 ± 0.00
C5-M-DC	Methylglutarylcarnitine	0.05 ± 0.00	0.04 ± 0.00	0.04 ± 0.00	0.04 ± 0.00	0.04 ± 0.00	0.04 ± 0.00	0.05 ± 0.00	0.04 ± 0.00	0.04 ± 0.00	0.04 ± 0.00	0.04 ± 0.00	0.04 ± 0.00	0.05 ± 0.00	0.04 ± 0.00
C5-OH (C3-DC-M)	Hydroxyvalerylcarnitine (Methylmalonylcarnitine)	0.05 ± 0.00	0.04 ± 0.00	0.03 ± 0.00	0.03 ± 0.00	0.03 ± 0.00	0.03 ± 0.00	0.03 ± 0.00	0.03 ± 0.00	0.03 ± 0.00	0.03 ± 0.00	0.03 ± 0.00	0.03 ± 0.00	0.03 ± 0.00	0.03 ± 0.00
C5:1	Tiglylcarnitine	0.05 ± 0.00	0.06 ± 0.00	0.05 ± 0.00	0.05 ± 0.00	0.05 ± 0.00	0.05 ± 0.00	0.05 ± 0.00	0.06 ± 0.00	0.05 ± 0.00	0.05 ± 0.00	0.05 ± 0.00	0.05 ± 0.00	0.05 ± 0.00	0.05 ± 0.00
C5:1-DC	Glutaconylcarnitine	0.01 ± 0.00	0.01 ± 0.00	0.01 ± 0.00	0.01 ± 0.00	0.01 ± 0.00	0.01 ± 0.00	0.01 ± 0.00	0.01 ± 0.00	0.01 ± 0.00	0.01 ± 0.00	0.01 ± 0.00	0.01 ± 0.00	0.01 ± 0.00	0.01 ± 0.00
C6 (C4:1-DC)	Hexanoylcarnitine (Fumarylcarnitine)	0.10 ± 0.01	0.03 ± 0.00	0.09 ± 0.00	0.06 ± 0.00	0.07 ± 0.00	0.04 ± 0.00	0.09 ± 0.00	0.05 ± 0.00	0.07 ± 0.00	0.04 ± 0.00	0.09 ± 0.00	0.05 ± 0.00	0.07 ± 0.00	0.04 ± 0.00
C6:1	Hexenoylcarnitine	0.02 ± 0.00	0.02 ± 0.00	0.02 ± 0.00	0.02 ± 0.00	0.02 ± 0.00	0.02 ± 0.00	0.02 ± 0.00	0.02 ± 0.00	0.02 ± 0.00	0.02 ± 0.00	0.02 ± 0.00	0.02 ± 0.00	0.02 ± 0.00	0.02 ± 0.00
C7-DC	Pimelylcarnitine	0.02 ± 0.00	0.02 ± 0.00	0.02 ± 0.00	0.02 ± 0.00	0.02 ± 0.00	0.02 ± 0.00	0.02 ± 0.00	0.02 ± 0.00	0.02 ± 0.00	0.02 ± 0.00	0.02 ± 0.00	0.02 ± 0.00	0.02 ± 0.00	0.02 ± 0.00
C8	Octanoylcarnitine	0.12 ± 0.00	0.10 ± 0.00	0.11 ± 0.00	0.11 ± 0.00	0.11 ± 0.00	0.11 ± 0.00	0.11 ± 0.00	0.11 ± 0.00	0.10 ± 0.00	0.10 ± 0.00	0.11 ± 0.00	0.10 ± 0.00	0.10 ± 0.00	0.10 ± 0.00
C8:1	Octenoylcarnitine	0.02 ± 0.00	0.02 ± 0.00	0.02 ± 0.00	0.02 ± 0.00	0.02 ± 0.00	0.02 ± 0.00	0.01 ± 0.00	0.01 ± 0.00	0.02 ± 0.00	0.01 ± 0.00	0.02 ± 0.00	0.02 ± 0.00	0.02 ± 0.00	0.02 ± 0.00
C9	Nonaylcarnitine	0.01 ± 0.00	0.01 ± 0.00	0.01 ± 0.00	0.01 ± 0.00	0.01 ± 0.00	0.01 ± 0.00	0.01 ± 0.00	0.01 ± 0.00	0.01 ± 0.00	0.01 ± 0.00	0.01 ± 0.00	0.01 ± 0.00	0.01 ± 0.00	0.01 ± 0.00
Amino Acids		FASTED	RE-FED	FASTED	RE-FED	FASTED	RE-FED	FASTED	RE-FED	FASTED	RE-FED	FASTED	RE-FED	FASTED	RE-FED
		Chow	Chow	cHF	cHF	cHF+F	cHF+F	cHF+ROSI	cHF+ROSI	cHF+F+ROSI	cHF+F+ROSI	cHF+PIO	cHF+PIO	cHF+F+PIO	cHF+F+PIO
Abbreviation	Full biochemical name	means ± SE	means ± SE	means ± SE	means ± SE	means ± SE	means ± SE	means ± SE	means ± SE	means ± SE	means ± SE	means ± SE	means ± SE	means ± SE	means ± SE
Arg	Arginine	75.47 ± 8.25	134.33 ± 10.03	83.38 ± 3.59	105.38 ± 2.93	86.30 ± 4.04	101.71 ± 4.33	91.53 ± 6.22	101.34 ± 3.64	80.54 ± 3.61	92.13 ± 3.51	83.94 ± 2.46	103.03 ± 7.71	78.02 ± 2.07	91.67 ± 3.69
Gln	Glutamine	518.29 ± 30.68	624.43 ± 26.22	624.50 ± 27.67	663.75 ± 19.33	608.43 ± 19.26	686.43 ± 15.49	695.57 ± 45.70	711.29 ± 18.12	601.57 ± 28.30	708.86 ± 22.65	616.43 ± 32.12	678.29 ± 26.59	582.50 ± 28.77	686.00 ± 39.29
Gly	Glycine	195.86 ± 12.64	262.57 ± 17.02	183.25 ± 10.92	180.50 ± 7.90	196.71 ± 16.28	190.29 ± 9.41	161.71 ± 17.26	152.71 ± 9.20	162.00 ± 12.58	151.71 ± 5.87	167.14 ± 9.02	175.86 ± 11.80	178.83 ± 11.12	167.33 ± 11.40
His	Histidine	55.24 ± 4.36	79.53 ± 3.36	56.90 ± 2.62	69.20 ± 1.80	58.60 ± 2.28	69.94 ± 1.25	57.99 ± 2.99	62.34 ± 2.40	54.06 ± 2.74	63.84 ± 2.79	58.91 ± 1.51	64.09 ± 3.45	51.38 ± 1.78	63.92 ± 4.53
Met	Methionine	26.81 ± 2.12	92.09 ± 4.32	32.31 ± 1.11	54.73 ± 1.75	32.90 ± 3.06	57.81 ± 1.29	33.84 ± 2.53	52.39 ± 1.92	30.74 ± 2.08	52.56 ± 3.56	30.79 ± 1.48	52.31 ± 2.88	30.37 ± 1.44	53.08 ± 3.57
Orn	Ornithine	65.60 ± 4.95	87.50 ± 7.91	68.20 ± 5.42	69.60 ± 3.18	60.91 ± 6.40	62.53 ± 3.43	63.23 ± 3.48	66.51 ± 5.70	49.73 ± 5.10	55.11 ± 3.63	62.44 ± 7.06	69.29 ± 9.59	41.20 ± 3.50	51.10 ± 2.94
Phe	Phenylalanine	57.29 ± 4.08	99.09 ± 4.76	51.08 ± 2.38	74.18 ± 2.38	52.23 ± 2.91	72.87 ± 1.64	53.89 ± 4.06	69.13 ± 2.52	53.41 ± 3.32	69.27 ± 3.39	51.27 ± 2.42	69.17 ± 5.52	43.30 ± 1.74	65.13 ± 4.76
Pro	Proline	39.91 ± 2.58	162.14 ± 11.70	51.64 ± 1.62	115.26 ± 6.23	49.39 ± 2.71	101.64 ± 3.42	52.61 ± 4.44	99.49 ± 5.97	50.33 ± 3.16	97.00 ± 9.14	48.00 ± 1.34	101.79 ± 2.87	49.47 ± 3.22	90.75 ± 9.06
Ser	Serine	87.01 ± 4.81	173.86 ± 15.84	106.84 ± 3.97	143.25 ± 4.17	107.50 ± 7.01	145.71 ± 4.88	116.37 ± 10.18	136.00 ± 3.99	109.29 ± 8.01	140.40 ± 9.58	110.31 ± 3.95	150.86 ± 8.59	116.33 ± 8.18	155.00 ± 12.53
Thr	Threonine	60.41 ± 4.00	146.71 ± 8.78	71.56 ± 2.78	113.80 ± 4.69	75.60 ± 7.65	119.57 ± 4.64	81.79 ± 7.89	104.17 ± 3.06	74.36 ± 5.64	106.56 ± 7.51	72.64 ± 3.15	113.54 ± 7.37	79.40 ± 5.12	112.43 ± 6.09
Trp	Tryptophan	77.87 ± 4.68	126.71 ± 4.80	103.19 ± 4.90	122.88 ± 2.98	100.43 ± 2.82	122.14 ± 3.45	104.21 ± 7.14	119.86 ± 3.51	98.19 ± 6.45	120.44 ± 4.93	96.89 ± 7.83	118.10 ± 8.45	85.82 ± 3.31	111.38 ± 6.44
Tyr	Tyrosine	49.61 ± 4.08	108.54 ± 6.47	58.35 ± 1.75	95.81 ± 2.92	58.50 ± 4.84	101.10 ± 6.00	61.13 ± 5.17	105.54 ± 4.75	58.89 ± 3.76	104.60 ± 5.34	56.86 ± 4.73	93.34 ± 9.21	60.50 ± 3.67	108.58 ± 10.96
Val	Valine	229.57 ± 19.45	359.14 ± 20.68	180.25 ± 7.45	242.13 ± 8.78	183.57 ± 11.91	238.71 ± 10.98	192.29 ± 14.92	202.00 ± 7.86	185.29 ± 11.48	200.14 ± 9.16	172.71 ± 10.76	205.14 ± 15.12	149.83 ± 10.81	184.00 ± 13.64
xLeu	Leucine / Isoleucine	247.00 ± 21.27	330.43 ± 18.33	195.75 ± 8.54	211.13 ± 8.97	194.29 ± 12.02	194.86 ± 5.60	199.00 ± 19.07	170.43 ± 6.14	184.00 ± 14.98	162.71 ± 9.21	177.43 ± 13.53	171.14 ± 13.22	146.17 ± 9.20	145.50 ± 10.13
Glycerophospholipids		FASTED	RE-FED	FASTED	RE-FED	FASTED	RE-FED	FASTED	RE-FED	FASTED	RE-FED	FASTED	RE-FED	FASTED	RE-FED
		Chow	Chow	cHF	cHF	cHF+F	cHF+F	cHF+ROSI	cHF+ROSI	cHF+F+ROSI	cHF+F+ROSI	cHF+PIO	cHF+PIO	cHF+F+PIO	cHF+F+PIO
Abbreviation	Full biochemical name	means ± SE	means ± SE	means ± SE	means ± SE	means ± SE	means ± SE	means ± SE	means ± SE	means ± SE	means ± SE	means ± SE	means ± SE	means ± SE	means ± SE
PC aa C24:0	Phosphatidylcholine diacyl C24:0	0.38 ± 0.06	0.32 ± 0.05	0.45 ± 0.04	0.52 ± 0.06	0.26 ± 0.02	0.31 ± 0.03	0.58 ± 0.10	0.44 ± 0.05	0.21 ± 0.03	0.19 ± 0.01	0.44 ± 0.07	0.34 ± 0.05	0.21 ± 0.04	0.19 ± 0.01
PC aa C26:0	Phosphatidylcholine diacyl C26:0	1.41 ± 0.21	1.35 ± 0.13	1.35 ± 0.11	2.37 ± 0.28	1.33 ± 0.09	1.76 ± 0.18	1.84 ± 0.27	2.15 ± 0.27	1.33 ± 0.18	1.29 ± 0.06	1.43 ± 0.25	1.79 ± 0.30	1.33 ± 0.20	1.39 ± 0.07
PC aa C28:1	Phosphatidylcholine diacyl C28:1	0.42 ± 0.07	0.38 ± 0.04	0.57 ± 0.03	0.96 ± 0.08	0.52 ± 0.03	0.70 ± 0.06	0.64 ± 0.09	0.85 ± 0.10	0.44 ± 0.06	0.49 ± 0.02	0.55 ± 0.08	0.72 ± 0.09	0.43 ± 0.06	0.51 ± 0.02
PC aa C30:0	Phosphatidylcholine diacyl C30:0	0.88 ± 0.07	0.97 ± 0.04	1.22 ± 0.04	1.80 ± 0.04	1.17 ± 0.08	1.61 ± 0.10	1.27 ± 0.10	1.90 ± 0.14	1.00 ± 0.05	1.35 ± 0.04	1.18 ± 0.08	1.64 ± 0.11	0.97 ± 0.06	1.39 ± 0.09
PC aa C30:2	Phosphatidylcholine diacyl C30:2	0.03 ± 0.02	0.02 ± 0.01	0.01 ± 0.01	0.10 ± 0.03	0.01 ± 0.01	0.06 ± 0.02	0.09 ± 0.04	0.10 ± 0.03	0.03 ± 0.02	0.03 ± 0.01	0.03 ± 0.02	0.08 ± 0.02	0.02 ± 0.01	0.05 ± 0.02
PC aa C32:0	Phosphatidylcholine diacyl C32:0	10.21 ± 0.86	12.17 ± 0.55	11.19 ± 0.32	12.60 ± 0.30	11.26 ± 0.93	11.96 ± 0.83	11.50 ± 0.61	14.31 ± 1.03	9.10 ± 0.46	11.13 ± 0.43	10.92 ± 0.76	12.61 ± 0.95	8.67 ± 0.44	11.09 ± 0.78
PC aa C32:1	Phosphatidylcholine diacyl C32:1	6.30 ± 0.83	6.53 ± 0.69	2.73 ± 0.14	3.26 ± 0.16	2.40 ± 0.24	2.73 ± 0.24	3.67 ± 0.27	4.21 ± 0.33	2.50 ± 0.22	2.75 ± 0.26	3.32 ± 0.34	3.56 ± 0.30	2.02 ± 0.18	2.56 ± 0.29
PC aa C32:2	Phosphatidylcholine diacyl C32:2	1.25 ± 0.15	1.31 ± 0.10	1.28 ± 0.08	3.26 ± 0.18	1.07 ± 0.07	2.58 ± 0.14	1.49 ± 0.09	3.43 ± 0.37	1.04 ± 0.04	2.33 ± 0.08	1.47 ± 0.06	3.18 ± 0.35	0.95 ± 0.09	2.26 ± 0.26
PC aa C32:3	Phosphatidylcholine diacyl C32:3	0.17 ± 0.02	0.15 ± 0.01	0.27 ± 0.01	0.32 ± 0.01	0.19 ± 0.02	0.23 ± 0.01	0.30 ± 0.02	0.33 ± 0.03	0.16 ± 0.01	0.20 ± 0.01	0.28 ± 0.03	0.28 ± 0.02	0.15 ± 0.01	0.19 ± 0.01
PC aa C34:1	Phosphatidylcholine diacyl C34:1	101.59 ± 11.40	112.66 ± 5.37	69.60 ± 3.87	96.61 ± 5.05	74.67 ± 8.39	84.14 ± 8.61	75.56 ± 6.43	105.03 ± 8.73	69.83 ± 6.20	76.84 ± 8.59	72.04 ± 7.45	96.80 ± 6.48	60.67 ± 5.89	73.05 ± 8.42
PC aa C34:2	Phosphatidylcholine diacyl C34:2	263.43 ± 23.97	378.86 ± 10.04	379.13 ± 15.01	561.50 ± 22.46	368.43 ± 25.71	480.00 ± 27.98	355.71 ± 14.19	531.14 ± 26.84	324.86 ± 13.18	418.43 ± 15.92	347.14 ± 13.79	514.43 ± 24.85	301.83 ± 23.09	428.83 ± 21.83
PC aa C34:3	Phosphatidylcholine diacyl C34:3	17.21 ± 2.25	16.53 ± 1.08	13.39 ± 1.05	16.50 ± 0.92	8.61 ± 0.72	11.05 ± 0.66	16.69 ± 0.95	19.16 ± 1.26	8.93 ± 0.29	10.15 ± 0.49	15.20 ± 0.84	16.90 ± 1.32	7.20 ± 0.72	9.96 ± 0.87
PC aa C34:4	Phosphatidylcholine diacyl C34:4	0.76 ± 0.11	0.64 ± 0.05	0.72 ± 0.05	0.95 ± 0.06	0.40 ± 0.02	0.64 ± 0.04	0.92 ± 0.07	1.06 ± 0.12	0.36 ± 0.02	0.54 ± 0.01	0.91 ± 0.06	0.96 ± 0.10	0.32 ± 0.03	0.56 ± 0.06
PC aa C36:0	Phosphatidylcholine diacyl C36:0	1.95 ± 0.16	2.59 ± 0.14	2.90 ± 0.07	4.22 ± 0.20	4.02 ± 0.21	5.39 ± 0.28	2.66 ± 0.10	3.70 ± 0.12	3.40 ± 0.21	4.71 ± 0.18	2.60 ± 0.10	3.38 ± 0.19	3.22 ± 0.25	4.61 ± 0.24
PC aa C36:1	Phosphatidylcholine diacyl C36:1	18.77 ± 1.78	22.81 ± 0.87	23.05 ± 1.27	50.80 ± 2.86	20.49 ± 2.24	38.23 ± 2.84	20.53 ± 1.66	46.00 ± 5.02	15.44 ± 1.66	32.01 ± 2.91	20.26 ± 1.27	42.84 ± 3.16	13.54 ± 1.25	29.07 ± 2.92
PC aa C36:2	Phosphatidylcholine diacyl C36:2	127.09 ± 10.86	203.86 ± 7.19	260.25 ± 8.67	477.25 ± 20.06	207.71 ± 19.22	367.43 ± 23.11	218.86 ± 14.28	421.71 ± 30.48	166.14 ± 12.52	310.43 ± 16.23	226.71 ± 6.13	416.57 ± 21.59	141.47 ± 14.12	299.83 ± 21.28
PC aa C36:3	Phosphatidylcholine diacyl C36:3	60.46 ± 5.63	87.11 ± 2.86	76.83 ± 5.25	166.50 ± 10.00	53.40 ± 6.28	109.67 ± 7.12	90.89 ± 8.88	172.29 ± 15.25	52.70 ± 5.79	103.19 ± 7.00	86.70 ± 8.41	157.00 ± 12.38	41.93 ± 4.94	94.15 ± 8.02
PC aa C36:4	Phosphatidylcholine diacyl C36:4	187.14 ± 18.49	210.29 ± 7.72	227.13 ± 13.29	259.50 ± 17.00	92.50 ± 7.88	131.00 ± 8.99	241.71 ± 19.49	261.00 ± 22.87	78.33 ± 5.91	108.64 ± 5.39	230.71 ± 19.56	239.29 ± 18.69	75.23 ± 6.79	109.67 ± 9.14
PC aa C36:5	Phosphatidylcholine diacyl C36:5	7.46 ± 0.79	8.02 ± 0.35	5.76 ± 0.44	6.93 ± 0.45	23.41 ± 1.96	60.47 ± 4.33	6.75 ± 0.49	7.41 ± 0.65	21.10 ± 1.62	48.50 ± 1.65	6.48 ± 0.52	6.83 ± 0.66	19.61 ± 2.48	51.27 ± 4.90
PC aa C36:6	Phosphatidylcholine diacyl C36:6	0.42 ± 0.05	0.34 ± 0.02	0.48 ± 0.04	0.51 ± 0.03	0.75 ± 0.05	1.35 ± 0.09	0.43 ± 0.03	0.44 ± 0.04	0.66 ± 0.04	1.11 ± 0.03	0.46 ± 0.03	0.42 ± 0.03	0.61 ± 0.06	1.15 ± 0.12
PC aa C38:0	Phosphatidylcholine diacyl C38:0	1.74 ± 0.12	2.28 ± 0.29	2.71 ± 0.17	3.73 ± 0.15	4.47 ± 0.16	4.93 ± 0.20	2.27 ± 0.10	2.87 ± 0.13	3.39 ± 0.16	3.82 ± 0.16	2.28 ± 0.10	2.69 ± 0.17	3.23 ± 0.20	3.71 ± 0.13
PC aa C38:1	Phosphatidylcholine diacyl C38:1	0.62 ± 0.08	0.77 ± 0.08	0.68 ± 0.09	1.74 ± 0.25	1.10 ± 0.11	1.81 ± 0.16	0.84 ± 0.10	1.51 ± 0.11	0.90 ± 0.08	1.23 ± 0.04	0.64 ± 0.08	1.15 ± 0.16	0.77 ± 0.10	1.15 ± 0.12
PC aa C38:3	Phosphatidylcholine diacyl C38:3	18.87 ± 1.57	22.50 ± 1.28	35.55 ± 3.21	38.48 ± 4.51	18.37 ± 3.22	20.39 ± 2.37	33.90 ± 4.39	36.91 ± 4.70	14.82 ± 2.39	17.21 ± 1.76	33.50 ± 5.24	32.23 ± 1.51	11.54 ± 1.33	15.32 ± 1.61
PC aa C38:4	Phosphatidylcholine diacyl C38:4	101.81 ± 9.14	99.20 ± 5.59	189.50 ± 10.70	176.63 ± 14.35	52.59 ± 6.94	56.11 ± 5.46	165.67 ± 17.10	156.36 ± 18.93	38.31 ± 3.96	39.50 ± 2.86	167.57 ± 13.62	141.43 ± 7.56	33.72 ± 3.62	40.37 ± 4.67
PC aa C38:5	Phosphatidylcholine diacyl C38:5	42.11 ± 3.60	38.31 ± 2.81	38.95 ± 2.36	33.18 ± 2.95	27.17 ± 2.73	46.74 ± 3.74	44.41 ± 4.87	37.64 ± 4.51	23.00 ± 2.56	37.29 ± 2.53	43.91 ± 3.93	32.43 ± 2.90	19.67 ± 2.41	36.40 ± 4.28
PC aa C38:6	Phosphatidylcholine diacyl C38:6	122.74 ± 10.58	111.49 ± 6.97	186.38 ± 10.43	130.60 ± 6.13	229.71 ± 19.30	163.29 ± 18.43	127.71 ± 6.61	94.84 ± 5.94	171.71 ± 11.44	118.60 ± 11.80	131.74 ± 9.98	94.20 ± 6.37	170.00 ± 13.45	126.42 ± 12.97
PC aa C40:1	Phosphatidylcholine diacyl C40:1	0.43 ± 0.02	0.44 ± 0.02	0.49 ± 0.03	0.60 ± 0.03	0.60 ± 0.02	0.70 ± 0.03	0.52 ± 0.02	0.56 ± 0.02	0.50 ± 0.02	0.58 ± 0.01	0.50 ± 0.02	0.50 ± 0.02	0.49 ± 0.03	0.57 ± 0.01
PC aa C40:2	Phosphatidylcholine diacyl C40:2	0.46 ± 0.05	0.51 ± 0.02	0.62 ± 0.03	0.94 ± 0.05	0.52 ± 0.03	0.72 ± 0.04	0.64 ± 0.05	0.79 ± 0.05	0.36 ± 0.02	0.53 ± 0.01	0.61 ± 0.02	0.70 ± 0.05	0.33 ± 0.04	0.51 ± 0.04
PC aa C40:3	Phosphatidylcholine diacyl C40:3	0.57 ± 0.05	0.63 ± 0.03	0.83 ± 0.05	0.96 ± 0.07	0.55 ± 0.04	0.64 ± 0.04	0.79 ± 0.08	0.89 ± 0.11	0.41 ± 0.04	0.48 ± 0.02	0.80 ± 0.06	0.76 ± 0.05	0.35 ± 0.04	0.47 ± 0.04
PC aa C40:4	Phosphatidylcholine diacyl C40:4	2.58 ± 0.23	2.77 ± 0.14	4.49 ± 0.29	4.45 ± 0.43	1.84 ± 0.12	1.85 ± 0.15	3.77 ± 0.38	3.84 ± 0.54	1.18 ± 0.11	1.20 ± 0.09	4.11 ± 0.25	3.57 ± 0.24	1.12 ± 0.13	1.23 ± 0.14
PC aa C40:5	Phosphatidylcholine diacyl C40:5	5.77 ± 0.48	5.81 ± 0.26	6.60 ± 0.54	5.65 ± 0.69	5.18 ± 0.67	5.12 ± 0.60	6.23 ± 0.73	5.73 ± 0.81	3.66 ± 0.47	3.51 ± 0.29	6.53 ± 0.64	4.90 ± 0.35	3.15 ± 0.38	3.55 ± 0.53
PC aa C40:6	Phosphatidylcholine diacyl C40:6	26.19 ± 2.27	26.03 ± 1.90	62.18 ± 4.02	46.48 ± 3.42	71.30 ± 9.70	58.07 ± 6.93	33.21 ± 2.26	26.80 ± 2.21	45.16 ± 4.82	36.03 ± 3.59	36.66 ± 2.50	27.44 ± 1.35	40.72 ± 4.13	37.60 ± 4.76
PC aa C42:0	Phosphatidylcholine diacyl C42:0	0.17 ± 0.01	0.18 ± 0.01	0.24 ± 0.01	0.29 ± 0.02	0.30 ± 0.02	0.30 ± 0.02	0.27 ± 0.02	0.26 ± 0.01	0.27 ± 0.02	0.26 ± 0.01	0.26 ± 0.02	0.26 ± 0.02	0.28 ± 0.02	0.29 ± 0.02
PC aa C42:1	Phosphatidylcholine diacyl C42:1	0.16 ± 0.01	0.17 ± 0.02	0.20 ± 0.01	0.25 ± 0.02	0.25 ± 0.01	0.28 ± 0.01	0.23 ± 0.02	0.23 ± 0.01	0.21 ± 0.02	0.26 ± 0.01	0.23 ± 0.02	0.22 ± 0.02	0.21 ± 0.02	0.26 ± 0.02
PC aa C42:2	Phosphatidylcholine diacyl C42:2	0.23 ± 0.02	0.30 ± 0.07	0.30 ± 0.01	0.40 ± 0.02	0.38 ± 0.03	0.42 ± 0.02	0.29 ± 0.02	0.34 ± 0.02	0.27 ± 0.02	0.32 ± 0.01	0.26 ± 0.02	0.31 ± 0.02	0.27 ± 0.02	0.30 ± 0.02
PC aa C42:4	Phosphatidylcholine diacyl C42:4	0.24 ± 0.02	0.35 ± 0.07	0.40 ± 0.02	0.42 ± 0.02	0.27 ± 0.02	0.27 ± 0.02	0.33 ± 0.02	0.34 ± 0.03	0.17 ± 0.01	0.17 ± 0.01	0.33 ± 0.01	0.31 ± 0.02	0.17 ± 0.02	0.17 ± 0.01
PC aa C42:5	Phosphatidylcholine diacyl C42:5	0.32 ± 0.03	0.34 ± 0.01	0.38 ± 0.02	0.37 ± 0.02	0.36 ± 0.03	0.35 ± 0.03	0.33 ± 0.03	0.31 ± 0.04	0.24 ± 0.02	0.23 ± 0.01	0.33 ± 0.02	0.28 ± 0.02	0.23 ± 0.02	0.25 ± 0.03
PC aa C42:6	Phosphatidylcholine diacyl C42:6	0.78 ± 0.05	0.82 ± 0.04	1.29 ± 0.05	1.24 ± 0.06	2.01 ± 0.09	1.90 ± 0.17	0.87 ± 0.06	0.81 ± 0.08	1.18 ± 0.08	1.17 ± 0.08	0.97 ± 0.03	0.84 ± 0.05	1.25 ± 0.14	1.32 ± 0.16
PC ae C30:0	Phosphatidylcholine acyl-alkyl C30:0	0.19 ± 0.02	0.18 ± 0.01	0.22 ± 0.01	0.30 ± 0.02	0.22 ± 0.01	0.26 ± 0.01	0.26 ± 0.03	0.28 ± 0.02	0.19 ± 0.01	0.19 ± 0.01	0.22 ± 0.02	0.24 ± 0.02	0.19 ± 0.02	0.20 ± 0.00
PC ae C30:1	Phosphatidylcholine acyl-alkyl C30:1	0.20 ± 0.05	0.18 ± 0.02	0.16 ± 0.03	0.37 ± 0.06	0.18 ± 0.02	0.27 ± 0.06	0.31 ± 0.07	0.34 ± 0.06	0.17 ± 0.04	0.17 ± 0.03	0.18 ± 0.06	0.25 ± 0.07	0.18 ± 0.05	0.20 ± 0.02
PC ae C30:2	Phosphatidylcholine acyl-alkyl C30:2	0.14 ± 0.02	0.12 ± 0.01	0.16 ± 0.01	0.21 ± 0.02	0.14 ± 0.01	0.17 ± 0.01	0.18 ± 0.03	0.19 ± 0.02	0.11 ± 0.01	0.11 ± 0.01	0.15 ± 0.02	0.15 ± 0.02	0.11 ± 0.01	0.12 ± 0.00
PC ae C32:1	Phosphatidylcholine acyl-alkyl C32:1	0.65 ± 0.04	0.70 ± 0.03	0.67 ± 0.02	0.84 ± 0.04	0.64 ± 0.02	0.72 ± 0.04	0.81 ± 0.07	0.87 ± 0.05	0.57 ± 0.03	0.65 ± 0.02	0.72 ± 0.05	0.75 ± 0.05	0.54 ± 0.04	0.64 ± 0.02
PC ae C32:2	Phosphatidylcholine acyl-alkyl C32:2	0.26 ± 0.03	0.25 ± 0.02	0.37 ± 0.01	0.47 ± 0.02	0.40 ± 0.02	0.46 ± 0.04	0.40 ± 0.04	0.45 ± 0.04	0.35 ± 0.03	0.39 ± 0.03	0.37 ± 0.03	0.42 ± 0.03	0.34 ± 0.04	0.39 ± 0.03
PC ae C34:0	Phosphatidylcholine acyl-alkyl C34:0	0.44 ± 0.03	0.49 ± 0.02	0.56 ± 0.02	0.84 ± 0.02	0.56 ± 0.03	0.84 ± 0.05	0.59 ± 0.04	0.91 ± 0.06	0.43 ± 0.02	0.76 ± 0.03	0.57 ± 0.02	0.80 ± 0.07	0.43 ± 0.02	0.75 ± 0.05
PC ae C34:1	Phosphatidylcholine acyl-alkyl C34:1	3.01 ± 0.21	3.28 ± 0.16	3.76 ± 0.14	3.85 ± 0.08	2.86 ± 0.14	2.89 ± 0.18	4.00 ± 0.23	4.18 ± 0.16	2.45 ± 0.11	2.62 ± 0.13	3.90 ± 0.10	4.06 ± 0.27	2.16 ± 0.11	2.45 ± 0.11
PC ae C34:2	Phosphatidylcholine acyl-alkyl C34:2	2.55 ± 0.18	3.36 ± 0.10	4.30 ± 0.20	6.72 ± 0.20	3.67 ± 0.15	5.34 ± 0.18	4.26 ± 0.17	6.64 ± 0.30	3.12 ± 0.13	4.59 ± 0.10	4.30 ± 0.27	6.60 ± 0.52	2.90 ± 0.15	4.61 ± 0.23
PC ae C34:3	Phosphatidylcholine acyl-alkyl C34:3	0.63 ± 0.05	0.81 ± 0.02	0.99 ± 0.09	1.51 ± 0.09	0.73 ± 0.03	1.11 ± 0.07	0.98 ± 0.07	1.55 ± 0.14	0.64 ± 0.04	1.07 ± 0.06	0.94 ± 0.04	1.43 ± 0.11	0.58 ± 0.05	0.96 ± 0.05
PC ae C36:0	Phosphatidylcholine acyl-alkyl C36:0	0.46 ± 0.04	0.55 ± 0.02	0.49 ± 0.02	0.76 ± 0.02	0.59 ± 0.04	0.87 ± 0.05	0.51 ± 0.02	0.83 ± 0.05	0.55 ± 0.03	0.83 ± 0.04	0.52 ± 0.02	0.75 ± 0.05	0.52 ± 0.03	0.79 ± 0.06
PC ae C36:1	Phosphatidylcholine acyl-alkyl C36:1	2.08 ± 0.16	2.34 ± 0.09	2.27 ± 0.14	3.34 ± 0.09	2.31 ± 0.14	2.97 ± 0.18	2.29 ± 0.18	3.21 ± 0.18	1.89 ± 0.12	2.41 ± 0.12	2.17 ± 0.09	2.86 ± 0.11	1.80 ± 0.15	2.34 ± 0.19
PC ae C36:2	Phosphatidylcholine acyl-alkyl C36:2	6.41 ± 0.50	10.02 ± 0.44	11.32 ± 0.54	23.25 ± 0.82	10.16 ± 0.60	18.01 ± 1.01	10.70 ± 0.55	20.83 ± 1.45	8.49 ± 0.41	14.73 ± 0.59	11.04 ± 0.61	20.94 ± 1.75	7.95 ± 0.59	14.57 ± 0.99
PC ae C36:3	Phosphatidylcholine acyl-alkyl C36:3	1.60 ± 0.13	1.98 ± 0.06	2.17 ± 0.10	3.20 ± 0.10	1.87 ± 0.09	2.84 ± 0.13	2.31 ± 0.12	3.26 ± 0.19	1.65 ± 0.05	2.52 ± 0.08	2.31 ± 0.05	3.18 ± 0.22	1.47 ± 0.11	2.42 ± 0.15
PC ae C36:4	Phosphatidylcholine acyl-alkyl C36:4	3.80 ± 0.28	4.46 ± 0.31	4.97 ± 0.28	5.79 ± 0.14	2.37 ± 0.10	2.85 ± 0.13	5.58 ± 0.47	6.37 ± 0.37	1.91 ± 0.13	2.35 ± 0.11	5.57 ± 0.18	6.16 ± 0.39	1.76 ± 0.14	2.34 ± 0.15
PC ae C36:5	Phosphatidylcholine acyl-alkyl C36:5	1.93 ± 0.17	2.41 ± 0.12	2.15 ± 0.25	2.65 ± 0.17	1.88 ± 0.08	2.71 ± 0.14	2.25 ± 0.12	3.12 ± 0.16	1.61 ± 0.09	2.44 ± 0.08	2.11 ± 0.09	2.68 ± 0.15	1.47 ± 0.11	2.34 ± 0.15
PC ae C38:0	Phosphatidylcholine acyl-alkyl C38:0	4.03 ± 0.34	3.00 ± 0.24	3.38 ± 0.24	2.72 ± 0.13	4.33 ± 0.28	7.21 ± 0.48	3.07 ± 0.13	2.36 ± 0.15	3.85 ± 0.24	6.33 ± 0.32	3.08 ± 0.25	2.24 ± 0.19	3.55 ± 0.37	6.01 ± 0.59
PC ae C38:1	Phosphatidylcholine acyl-alkyl C38:1	1.02 ± 0.07	1.37 ± 0.05	1.13 ± 0.05	2.37 ± 0.07	1.07 ± 0.06	2.21 ± 0.14	1.20 ± 0.09	2.25 ± 0.15	0.94 ± 0.07	1.77 ± 0.09	1.23 ± 0.16	2.07 ± 0.21	0.81 ± 0.06	1.60 ± 0.13
PC ae C38:2	Phosphatidylcholine acyl-alkyl C38:2	4.41 ± 0.32	7.39 ± 0.53	6.37 ± 0.25	13.83 ± 0.60	6.17 ± 0.32	12.24 ± 0.75	6.55 ± 0.39	12.78 ± 0.85	5.38 ± 0.40	10.39 ± 0.39	6.91 ± 0.43	12.89 ± 1.10	4.68 ± 0.48	9.72 ± 1.04
PC ae C38:3	Phosphatidylcholine acyl-alkyl C38:3	1.30 ± 0.11	1.68 ± 0.06	1.78 ± 0.13	2.70 ± 0.11	1.24 ± 0.11	2.17 ± 0.13	2.01 ± 0.19	2.70 ± 0.22	1.08 ± 0.07	1.82 ± 0.09	1.92 ± 0.14	2.41 ± 0.16	0.97 ± 0.09	1.68 ± 0.12
PC ae C38:4	Phosphatidylcholine acyl-alkyl C38:4	5.10 ± 0.38	5.11 ± 0.25	7.81 ± 0.40	7.83 ± 0.35	2.77 ± 0.19	3.34 ± 0.20	8.06 ± 0.71	7.90 ± 0.59	2.19 ± 0.13	2.53 ± 0.11	8.10 ± 0.34	7.53 ± 0.53	2.15 ± 0.17	2.59 ± 0.19
PC ae C38:5	Phosphatidylcholine acyl-alkyl C38:5	3.74 ± 0.28	4.09 ± 0.27	5.06 ± 0.28	5.31 ± 0.16	3.19 ± 0.14	4.20 ± 0.24	5.72 ± 0.40	5.99 ± 0.27	2.62 ± 0.14	3.52 ± 0.14	5.58 ± 0.17	5.64 ± 0.35	2.31 ± 0.19	3.47 ± 0.23
PC ae C38:6	Phosphatidylcholine acyl-alkyl C38:6	2.20 ± 0.16	2.38 ± 0.14	3.79 ± 0.32	3.96 ± 0.23	6.10 ± 0.27	6.14 ± 0.31	3.17 ± 0.17	3.36 ± 0.19	4.64 ± 0.27	4.93 ± 0.24	3.21 ± 0.08	3.29 ± 0.14	4.30 ± 0.30	4.84 ± 0.26
PC ae C40:0	Phosphatidylcholine acyl-alkyl C40:0	19.87 ± 1.14	17.86 ± 1.05	21.94 ± 0.91	16.20 ± 0.54	22.73 ± 1.36	17.63 ± 1.23	17.56 ± 0.83	13.44 ± 0.64	18.76 ± 1.14	14.51 ± 0.83	18.33 ± 0.99	13.06 ± 0.61	17.78 ± 1.38	14.60 ± 1.13
PC ae C40:1	Phosphatidylcholine acyl-alkyl C40:1	3.56 ± 0.32	3.08 ± 0.16	6.43 ± 0.46	5.87 ± 0.34	6.44 ± 0.31	6.99 ± 0.51	4.81 ± 0.23	4.20 ± 0.32	4.67 ± 0.31	5.50 ± 0.35	5.27 ± 0.35	4.20 ± 0.36	4.72 ± 0.54	5.12 ± 0.43
PC ae C40:2	Phosphatidylcholine acyl-alkyl C40:2	0.74 ± 0.09	0.74 ± 0.04	1.04 ± 0.05	1.25 ± 0.04	3.52 ± 0.33	2.98 ± 0.28	1.07 ± 0.09	1.16 ± 0.06	2.60 ± 0.29	2.17 ± 0.16	1.06 ± 0.05	1.07 ± 0.08	2.29 ± 0.24	2.13 ± 0.26
PC ae C40:3	Phosphatidylcholine acyl-alkyl C40:3	0.72 ± 0.05	0.82 ± 0.03	1.06 ± 0.06	1.27 ± 0.06	1.19 ± 0.10	1.22 ± 0.10	1.18 ± 0.12	1.28 ± 0.10	0.97 ± 0.08	0.95 ± 0.04	1.20 ± 0.07	1.18 ± 0.09	0.84 ± 0.06	0.91 ± 0.08
PC ae C40:4	Phosphatidylcholine acyl-alkyl C40:4	2.73 ± 0.22	2.75 ± 0.13	3.56 ± 0.16	3.88 ± 0.23	1.46 ± 0.07	1.85 ± 0.11	3.85 ± 0.33	4.06 ± 0.36	1.15 ± 0.06	1.44 ± 0.05	3.95 ± 0.10	3.78 ± 0.29	1.07 ± 0.09	1.47 ± 0.13
PC ae C40:5	Phosphatidylcholine acyl-alkyl C40:5	1.08 ± 0.07	1.10 ± 0.05	1.34 ± 0.06	1.32 ± 0.03	1.32 ± 0.09	1.84 ± 0.13	1.49 ± 0.12	1.48 ± 0.09	1.07 ± 0.08	1.49 ± 0.06	1.44 ± 0.05	1.33 ± 0.06	0.99 ± 0.09	1.45 ± 0.12
PC ae C40:6	Phosphatidylcholine acyl-alkyl C40:6	2.46 ± 0.17	2.38 ± 0.12	4.88 ± 0.36	4.08 ± 0.18	6.34 ± 0.40	5.27 ± 0.39	3.38 ± 0.19	2.97 ± 0.14	4.38 ± 0.22	3.68 ± 0.17	3.69 ± 0.07	3.07 ± 0.14	4.42 ± 0.25	3.94 ± 0.30
PC ae C42:0	Phosphatidylcholine acyl-alkyl C42:0	1.08 ± 0.08	1.04 ± 0.07	1.07 ± 0.05	0.95 ± 0.05	1.31 ± 0.07	1.21 ± 0.10	0.90 ± 0.06	0.82 ± 0.07	1.02 ± 0.10	0.92 ± 0.06	0.98 ± 0.06	0.77 ± 0.04	0.98 ± 0.10	0.92 ± 0.09
PC ae C42:1	Phosphatidylcholine acyl-alkyl C42:1	0.57 ± 0.04	0.53 ± 0.02	0.95 ± 0.05	0.88 ± 0.04	0.62 ± 0.04	0.59 ± 0.04	0.85 ± 0.08	0.72 ± 0.06	0.43 ± 0.04	0.40 ± 0.03	0.83 ± 0.05	0.62 ± 0.05	0.42 ± 0.05	0.40 ± 0.05
PC ae C42:2	Phosphatidylcholine acyl-alkyl C42:2	0.52 ± 0.05	0.49 ± 0.03	0.75 ± 0.03	0.90 ± 0.06	1.43 ± 0.18	1.41 ± 0.17	0.71 ± 0.07	0.71 ± 0.06	0.90 ± 0.10	0.89 ± 0.06	0.71 ± 0.02	0.64 ± 0.05	0.78 ± 0.09	0.85 ± 0.11
PC ae C42:3	Phosphatidylcholine acyl-alkyl C42:3	1.11 ± 0.13	0.94 ± 0.05	1.56 ± 0.12	1.61 ± 0.12	2.22 ± 0.14	1.95 ± 0.18	1.19 ± 0.07	1.11 ± 0.10	1.56 ± 0.13	1.27 ± 0.10	1.27 ± 0.09	1.09 ± 0.09	1.42 ± 0.15	1.26 ± 0.14
PC ae C42:4	Phosphatidylcholine acyl-alkyl C42:4	0.31 ± 0.03	0.31 ± 0.03	0.41 ± 0.03	0.51 ± 0.02	0.79 ± 0.06	0.85 ± 0.07	0.40 ± 0.04	0.50 ± 0.02	0.55 ± 0.05	0.59 ± 0.05	0.37 ± 0.03	0.40 ± 0.02	0.54 ± 0.06	0.53 ± 0.05
PC ae C42:5	Phosphatidylcholine acyl-alkyl C42:5	0.69 ± 0.03	0.71 ± 0.01	0.89 ± 0.03	0.93 ± 0.02	0.97 ± 0.05	1.06 ± 0.07	0.85 ± 0.04	0.95 ± 0.04	0.79 ± 0.03	0.86 ± 0.03	0.89 ± 0.03	0.93 ± 0.06	0.76 ± 0.03	0.85 ± 0.05
PC ae C44:3	Phosphatidylcholine acyl-alkyl C44:3	0.11 ± 0.01	0.10 ± 0.01	0.15 ± 0.01	0.16 ± 0.01	0.19 ± 0.01	0.18 ± 0.01	0.13 ± 0.01	0.13 ± 0.01	0.13 ± 0.01	0.12 ± 0.01	0.11 ± 0.01	0.10 ± 0.01	0.12 ± 0.01	0.11 ± 0.01
PC ae C44:4	Phosphatidylcholine acyl-alkyl C44:4	0.13 ± 0.01	0.13 ± 0.01	0.17 ± 0.01	0.21 ± 0.01	0.25 ± 0.02	0.25 ± 0.02	0.16 ± 0.01	0.18 ± 0.01	0.18 ± 0.01	0.17 ± 0.01	0.15 ± 0.01	0.15 ± 0.01	0.18 ± 0.02	0.16 ± 0.01
PC ae C44:5	Phosphatidylcholine acyl-alkyl C44:5	0.16 ± 0.01	0.16 ± 0.01	0.21 ± 0.01	0.24 ± 0.01	0.44 ± 0.03	0.45 ± 0.04	0.17 ± 0.01	0.21 ± 0.01	0.31 ± 0.02	0.34 ± 0.03	0.17 ± 0.01	0.19 ± 0.01	0.31 ± 0.03	0.34 ± 0.03
PC ae C44:6	Phosphatidylcholine acyl-alkyl C44:6	0.13 ± 0.01	0.15 ± 0.01	0.20 ± 0.01	0.23 ± 0.01	0.31 ± 0.01	0.34 ± 0.02	0.23 ± 0.02	0.25 ± 0.01	0.26 ± 0.02	0.30 ± 0.01	0.21 ± 0.01	0.23 ± 0.01	0.25 ± 0.02	0.29 ± 0.02
lysoPC a C14:0	Lysophosphatidylcholine acyl C14:0	16.06 ± 1.44	16.76 ± 1.16	17.81 ± 1.91	19.34 ± 1.32	18.53 ± 1.17	18.56 ± 0.85	15.26 ± 1.14	18.49 ± 1.00	17.04 ± 0.78	18.77 ± 0.59	14.70 ± 0.98	17.27 ± 0.89	18.32 ± 0.68	19.20 ± 1.59
lysoPC a C16:0	Lysophosphatidylcholine acyl C16:0	246.00 ± 19.69	298.86 ± 17.58	250.88 ± 17.56	291.75 ± 16.18	262.71 ± 17.28	294.00 ± 15.46	251.29 ± 12.20	314.43 ± 18.14	240.86 ± 12.28	289.71 ± 15.43	230.29 ± 23.32	270.86 ± 12.98	242.83 ± 8.15	294.83 ± 16.48
lysoPC a C16:1	Lysophosphatidylcholine acyl C16:1	9.42 ± 0.92	8.61 ± 1.00	3.71 ± 0.36	4.40 ± 0.29	3.14 ± 0.22	3.69 ± 0.23	5.20 ± 0.38	5.99 ± 0.32	3.62 ± 0.26	4.29 ± 0.32	4.46 ± 0.55	4.68 ± 0.40	3.19 ± 0.21	4.14 ± 0.31
lysoPC a C17:0	Lysophosphatidylcholine acyl C17:0	2.37 ± 0.17	2.83 ± 0.23	3.41 ± 0.29	4.52 ± 0.30	3.16 ± 0.19	3.94 ± 0.22	3.25 ± 0.22	4.29 ± 0.35	2.62 ± 0.14	3.59 ± 0.19	3.16 ± 0.20	4.00 ± 0.20	2.83 ± 0.14	3.73 ± 0.32
lysoPC a C18:0	Lysophosphatidylcholine acyl C18:0	70.17 ± 5.44	93.33 ± 5.86	125.38 ± 7.89	157.88 ± 7.85	91.09 ± 8.84	118.51 ± 7.24	104.07 ± 5.88	141.16 ± 10.57	72.34 ± 6.72	101.91 ± 6.45	103.34 ± 10.08	129.43 ± 4.55	67.98 ± 4.06	98.42 ± 6.47
lysoPC a C18:1	Lysophosphatidylcholine acyl C18:1	41.76 ± 4.20	45.84 ± 3.57	25.38 ± 1.91	50.85 ± 3.50	23.31 ± 2.35	43.03 ± 2.58	30.46 ± 2.38	58.40 ± 4.87	24.06 ± 2.22	48.09 ± 4.14	28.24 ± 3.11	48.94 ± 3.48	21.95 ± 1.20	43.07 ± 3.27
lysoPC a C18:2	Lysophosphatidylcholine acyl C18:2	102.56 ± 11.72	159.71 ± 9.08	148.25 ± 10.57	512.88 ± 43.58	147.71 ± 13.87	394.29 ± 25.80	150.29 ± 7.59	468.57 ± 42.39	135.00 ± 7.67	374.86 ± 22.61	142.29 ± 8.91	422.00 ± 32.80	132.00 ± 5.75	361.33 ± 22.80
lysoPC a C20:3	Lysophosphatidylcholine acyl C20:3	6.33 ± 0.81	7.68 ± 0.68	9.05 ± 0.99	15.11 ± 2.00	5.73 ± 1.36	6.86 ± 1.19	10.86 ± 1.27	17.17 ± 2.41	5.14 ± 1.15	7.41 ± 1.31	10.12 ± 2.51	13.09 ± 2.14	4.09 ± 0.45	6.23 ± 0.58
lysoPC a C20:4	Lysophosphatidylcholine acyl C20:4	57.07 ± 6.81	56.40 ± 4.24	60.84 ± 4.68	92.15 ± 5.43	22.09 ± 2.51	34.17 ± 3.09	68.63 ± 6.42	95.34 ± 9.63	18.83 ± 1.96	29.41 ± 1.98	63.29 ± 8.07	78.06 ± 7.41	18.82 ± 1.09	30.08 ± 2.37
lysoPC a C24:0	Lysophosphatidylcholine acyl C24:0	1.27 ± 0.09	1.22 ± 0.09	1.99 ± 0.15	2.16 ± 0.12	2.17 ± 0.21	2.06 ± 0.15	1.83 ± 0.19	1.76 ± 0.10	1.60 ± 0.17	1.50 ± 0.09	1.64 ± 0.17	1.44 ± 0.09	1.69 ± 0.16	1.54 ± 0.12
lysoPC a C26:0	Lysophosphatidylcholine acyl C26:0	1.34 ± 0.20	1.16 ± 0.14	1.58 ± 0.14	2.24 ± 0.26	1.62 ± 0.14	1.62 ± 0.15	2.12 ± 0.39	1.87 ± 0.24	1.22 ± 0.17	0.94 ± 0.05	1.55 ± 0.32	1.32 ± 0.25	1.35 ± 0.22	1.02 ± 0.04
lysoPC a C26:1	Lysophosphatidylcholine acyl C26:1	3.72 ± 0.12	3.69 ± 0.17	4.31 ± 0.25	4.52 ± 0.19	4.14 ± 0.19	4.11 ± 0.13	4.23 ± 0.25	4.15 ± 0.14	3.76 ± 0.13	3.81 ± 0.10	4.04 ± 0.23	3.90 ± 0.14	3.90 ± 0.08	3.88 ± 0.12
lysoPC a C28:0	Lysophosphatidylcholine acyl C28:0	0.92 ± 0.10	0.86 ± 0.07	1.31 ± 0.10	2.19 ± 0.19	1.10 ± 0.11	1.48 ± 0.12	1.55 ± 0.23	1.74 ± 0.20	0.87 ± 0.10	0.94 ± 0.03	1.22 ± 0.20	1.37 ± 0.17	0.89 ± 0.12	0.94 ± 0.06
lysoPC a C28:1	Lysophosphatidylcholine acyl C28:1	0.95 ± 0.13	0.87 ± 0.07	1.21 ± 0.09	1.69 ± 0.14	0.97 ± 0.08	1.11 ± 0.11	1.47 ± 0.24	1.44 ± 0.15	0.78 ± 0.08	0.78 ± 0.04	1.16 ± 0.19	1.09 ± 0.13	0.81 ± 0.09	0.79 ± 0.06
lysoPC a C6:0	Lysophosphatidylcholine acyl C6:0	0.05 ± 0.01	0.04 ± 0.01	0.05 ± 0.00	0.06 ± 0.01	0.03 ± 0.01	0.04 ± 0.01	0.05 ± 0.01	0.07 ± 0.00	0.02 ± 0.00	0.03 ± 0.00	0.05 ± 0.01	0.05 ± 0.00	0.03 ± 0.00	0.03 ± 0.00
Sphingolipids		FASTED	RE-FED	FASTED	RE-FED	FASTED	RE-FED	FASTED	RE-FED	FASTED	RE-FED	FASTED	RE-FED	FASTED	RE-FED
		Chow	Chow	cHF	cHF	cHF+F	cHF+F	cHF+ROSI	cHF+ROSI	cHF+F+ROSI	cHF+F+ROSI	cHF+PIO	cHF+PIO	cHF+F+PIO	cHF+F+PIO
Abbreviation	Full biochemical name	means ± SE	means ± SE	means ± SE	means ± SE	means ± SE	means ± SE	means ± SE	means ± SE	means ± SE	means ± SE	means ± SE	means ± SE	means ± SE	means ± SE
SM (OH) C14:1	Hydroxysphingomyeline C14:1	0.85 ± 0.06	0.95 ± 0.04	2.24 ± 0.13	2.31 ± 0.10	2.02 ± 0.16	2.13 ± 0.16	1.77 ± 0.14	1.87 ± 0.14	1.70 ± 0.11	1.82 ± 0.10	1.97 ± 0.11	2.07 ± 0.13	1.58 ± 0.11	1.84 ± 0.16
SM (OH) C16:1	Hydroxysphingomyeline C16:1	0.26 ± 0.02	0.27 ± 0.01	0.61 ± 0.04	0.51 ± 0.02	0.58 ± 0.04	0.45 ± 0.03	0.56 ± 0.04	0.49 ± 0.03	0.44 ± 0.02	0.40 ± 0.02	0.55 ± 0.04	0.48 ± 0.03	0.45 ± 0.03	0.41 ± 0.03
SM (OH) C22:1	Hydroxysphingomyeline C22:1	2.89 ± 0.31	2.43 ± 0.21	4.76 ± 0.35	3.75 ± 0.18	4.43 ± 0.25	3.43 ± 0.24	3.92 ± 0.29	3.14 ± 0.23	3.09 ± 0.21	2.58 ± 0.19	4.08 ± 0.22	3.42 ± 0.24	3.45 ± 0.24	3.00 ± 0.27
SM (OH) C22:2	Hydroxysphingomyeline C22:2	2.10 ± 0.19	1.97 ± 0.10	2.94 ± 0.17	2.49 ± 0.11	3.15 ± 0.15	2.58 ± 0.15	2.76 ± 0.24	2.42 ± 0.16	2.66 ± 0.16	2.22 ± 0.12	2.92 ± 0.16	2.53 ± 0.17	2.54 ± 0.19	2.28 ± 0.19
SM (OH) C24:1	Hydroxysphingomyeline C24:1	0.27 ± 0.03	0.26 ± 0.01	0.36 ± 0.03	0.33 ± 0.01	0.29 ± 0.03	0.22 ± 0.04	0.40 ± 0.02	0.35 ± 0.02	0.25 ± 0.03	0.21 ± 0.02	0.39 ± 0.02	0.36 ± 0.02	0.25 ± 0.03	0.25 ± 0.02
SM C16:0	Sphingomyeline C16:0	19.66 ± 1.21	21.97 ± 1.13	38.84 ± 1.29	35.71 ± 0.74	34.49 ± 2.90	31.36 ± 2.19	36.11 ± 1.94	34.51 ± 1.52	28.50 ± 1.47	27.60 ± 1.39	35.53 ± 1.87	33.40 ± 1.63	27.82 ± 1.72	28.35 ± 1.63
SM C16:1	Sphingomyeline C16:1	4.30 ± 0.34	4.58 ± 0.23	6.70 ± 0.29	6.48 ± 0.24	5.53 ± 0.33	5.28 ± 0.23	5.80 ± 0.16	5.84 ± 0.19	4.18 ± 0.19	4.16 ± 0.18	5.89 ± 0.33	5.72 ± 0.17	4.25 ± 0.26	4.50 ± 0.24
SM C18:0	Sphingomyeline C18:0	1.56 ± 0.13	1.55 ± 0.12	3.87 ± 0.39	2.68 ± 0.17	3.39 ± 0.45	2.12 ± 0.17	3.84 ± 0.26	2.93 ± 0.10	2.80 ± 0.17	2.10 ± 0.11	3.44 ± 0.31	2.57 ± 0.21	2.87 ± 0.21	2.24 ± 0.15
SM C18:1	Sphingomyeline C18:1	0.85 ± 0.07	0.86 ± 0.06	1.99 ± 0.18	1.58 ± 0.09	1.63 ± 0.17	1.20 ± 0.07	1.84 ± 0.11	1.59 ± 0.07	1.31 ± 0.06	1.06 ± 0.04	1.81 ± 0.17	1.49 ± 0.09	1.38 ± 0.07	1.21 ± 0.08
SM.C20:2	Sphingomyeline C20:2	0.02 ± 0.01	0.03 ± 0.01	0.14 ± 0.01	0.09 ± 0.01	0.06 ± 0.01	0.05 ± 0.01	0.13 ± 0.02	0.10 ± 0.01	0.06 ± 0.01	0.04 ± 0.01	0.11 ± 0.02	0.10 ± 0.01	0.06 ± 0.00	0.03 ± 0.01
SM C22:3	Sphingomyeline C22:3	0.02 ± 0.02	0.02 ± 0.01	0.26 ± 0.04	0.24 ± 0.03	0.01 ± 0.01	0.00 ± 0.00	0.25 ± 0.05	0.23 ± 0.03	0.00 ± 0.00	0.00 ± 0.00	0.29 ± 0.04	0.22 ± 0.04	0.00 ± 0.00	0.00 ± 0.00
SM C24:0	Sphingomyeline C24:0	9.70 ± 0.84	10.11 ± 0.36	14.23 ± 0.46	15.98 ± 0.41	12.97 ± 0.81	13.94 ± 0.92	11.71 ± 0.73	13.64 ± 0.89	8.98 ± 0.46	10.42 ± 0.57	12.73 ± 0.34	14.04 ± 0.95	8.98 ± 0.65	10.74 ± 0.94
SM C24:1	Sphingomyeline C24:1	25.21 ± 1.97	23.53 ± 1.25	27.66 ± 0.73	22.93 ± 0.58	30.47 ± 1.93	24.34 ± 1.67	32.80 ± 2.57	28.29 ± 1.69	28.29 ± 1.82	23.46 ± 1.65	31.01 ± 1.47	26.24 ± 1.04	27.12 ± 1.71	23.52 ± 1.69
SM C26:0	Sphingomyeline C26:0	0.02 ± 0.01	0.17 ± 0.15	0.05 ± 0.01	0.02 ± 0.01	0.04 ± 0.01	0.02 ± 0.01	0.04 ± 0.01	0.05 ± 0.01	0.03 ± 0.01	0.01 ± 0.01	0.03 ± 0.01	0.03 ± 0.01	0.05 ± 0.01	0.03 ± 0.01
SM C26:1	Sphingomyeline C26:1	0.03 ± 0.01	0.52 ± 0.47	0.06 ± 0.01	0.05 ± 0.01	0.07 ± 0.01	0.07 ± 0.01	0.10 ± 0.02	0.03 ± 0.01	0.07 ± 0.01	0.07 ± 0.02	0.05 ± 0.01	0.06 ± 0.01	0.08 ± 0.01	0.06 ± 0.01
Sugars		FASTED	RE-FED	FASTED	RE-FED	FASTED	RE-FED	FASTED	RE-FED	FASTED	RE-FED	FASTED	RE-FED	FASTED	RE-FED
		Chow	Chow	cHF	cHF	cHF+F	cHF+F	cHF+ROSI	cHF+ROSI	cHF+F+ROSI	cHF+F+ROSI	cHF+PIO	cHF+PIO	cHF+F+PIO	cHF+F+PIO
Abbreviation	Full biochemical name	means ± SE	means ± SE	means ± SE	means ± SE	means ± SE	means ± SE	means ± SE	means ± SE	means ± SE	means ± SE	means ± SE	means ± SE	means ± SE	means ± SE
H1	Hexose	5885.7 ± 453.1	7850.2 ± 433.4	8208.2 ± 473.	8925.6 ± 290.8	8385.1 ± 670.1	8445.4 ± 269.5	7940.1 ± 323.8	8945.2 ± 294.7	7077.8 ± 496.7	8358.2 ± 290.0	7727.0 ± 610.6	8726.7 ± 236.7	7274.17 ± 486.0	8505.00 ± 497.3
Ketones *		FASTED	RE-FED	FASTED	RE-FED	FASTED	RE-FED	FASTED	RE-FED	FASTED	RE-FED	FASTED	RE-FED	FASTED	RE-FED
		Chow	Chow	cHF	cHF	cHF+F	cHF+F	cHF+ROSI	cHF+ROSI	cHF+F+ROSI	cHF+F+ROSI	cHF+PIO	cHF+PIO	cHF+F+PIO	cHF+F+PIO
Abbreviation	Full biochemical name	means ± SE	means ± SE	means ± SE	means ± SE	means ± SE	means ± SE	means ± SE	means ± SE	means ± SE	means ± SE	means ± SE	means ± SE	means ± SE	means ± SE
β-HB	β-hydroxybutyrate	528.6 ± 94.8	29.5 ± 3.0	520.1 ± 86.5	74.3 ± 3.6	525.7 ± 49.9	61.9 ± 7.5	581.7 ± 75.5	59.5 ± 15.3	600.1 ± 85.3	56.8 ± 10.8	525.9 ± 57.6	45.3 ± 6.8	607.9 ± 47.2	59.5 ± 9.8
